# Supplementary material for: Genetic basis of an elite wheat cultivar Guinong 29 with harmonious improvement between multiple diseases resistance and other comprehensive traits
Source: Sci Rep. 2024 Jun 21;14:14336. doi: 10.1038/s41598-024-64998-2 (PMC11192888; doi:10.1038/s41598-024-64998-2)
Supplement: Supplementary file 3 — Supplementary Table S1. [file 41598_2024_64998_MOESM3_ESM.xlsx]

## Sheet: Supplementary Table S1
Supplementary Table S1 Resistant donors with known powdery mildew resistance genes and stripe rust resistance genes used in this study
Gene	Gene donors
Pm1	Axminster/8*Cc
Pm2	Niaomai
Pm4	Khapli
Pm5	Xiaobaidongmai
Pm6	coker747
Pm8	KN199
Pm11	Chinese Spring
Pm12	CI14119
Pm21	Yangmai5 line
Pm24	Chiyacao
Pm33	Am9/3
Pm34	Chuanmai44
Pm35	NC96BGTD3
Pm41	IW2
Pm42	G-303-1M
Pm45	D57
Pm47	Hongyanglazi
Pm52	Liangxing 99
Pm68	TRI1796
Yr1	YR1/6*AOC
Yr5	T. spelta Album
Yr9	Ruihua 055
Yr10	Moro
Yr15	Yr15/6*Avocet S
Yr17	Yr17/6*Avocet S
Yr18	Yr18/6*Avocet S
Yr24	K773
Yr26	Yangmai5
Yr29	Zhongmai 527
Yr30	Opata 85
Yr41	Chuannong19
Yr67	C591
YrSP	Spaldings Prolific
