# Supplementary material for: Genetic basis of an elite wheat cultivar Guinong 29 with harmonious improvement between multiple diseases resistance and other comprehensive traits
Source: Sci Rep. 2024 Jun 21;14:14336. doi: 10.1038/s41598-024-64998-2 (PMC11192888; doi:10.1038/s41598-024-64998-2)
Supplement: Supplementary file 4 — Supplementary Table S2. [file 41598_2024_64998_MOESM4_ESM.xlsx]

## Sheet: sheet
Supplementary Table S2 Linked markers used in this study and their detection results in wheat cultivar Guinong 29
Gene/Allele	Primer	Primer sequence	Gel	Expected size (bp)	Marker type	Guinong 29	Guinong 13	Guinong 21	References
Powdery mildew
Pm1	Pm1aSTS1-F	CAATATAAACTTCAGATGTTCTATTCTCAAAC	PAGE	333 bp	Diagnostic markers	-	-	-	49
	Pm1aSTS1-R	CTACATTGGCTATGCGTGTAGTC
Pm2	CFD81-F	TATCCCCAATCCCCTCTTTC	PAGE	255 bp	Linked marker	+	+	-	36
	CFD81-R	GTCAATTGTGGCTTGTCCCT
	Pm2b-map-3-F	ACCACAACGAACACCAACCT	PAGE	150 bp	Diagnostic markers	+	+	-	17
	Pm2b-map-3-R	ACGGGTAACCATCGAGATCA
Pm4	JS717	AGGTGGACATCCTAGGCGCT	PAGE	926 bp	Diagnostic markers	-	-	-	50
	JS718	GATCTGGGTACCACAGCACCG
Pm5	Pm5e KASP-F1	GAAGGTGACCAAGTTCATGCTGCTAGCATTTACAGCTTTGCTT	KASP	-	Diagnostic markers	-	-	-	51
	Pm5e KASP-F2	GAAGGTCGGAGTCAACGGATTGCTAGCATTTACAGCTTT
	Pm5e KASP-R	GCAGTGGGAGCGTCATCAAA
Pm6	CIT02g-18-F	GGCCTTAGTGGTGATGCAGT	PAGE	300 bp	Linked marker	-	-	-	52
	CIT02g-18-R	GCGGCTTGTCGGTGTATAG
	CIT02g-20-F	GCGGCTTGTCGGTGTATAG	PAGE	490 bp	Linked marker	-	-	-
	CIT02g-20-R	TGTTCACACAAGCAGCAAGTT
Pm8	sfr43-F	TGGCTTCCAACAGCCCTAGC	Agarose gel	662 bp	Diagnostic markers	-	-	-	53
	sfr43-R	AGGCTTTTGCACCTTCTCTC
Pm12	MBH2-F	AGCTGTTTCCTTTCCAATTGAGTAA	PAGE	330 bp	Diagnostic markers	-	-	-	11
	MBH2-R	GCTGTGAATCCATTATGCTGTTTCA
Pm16	Xgwm159-F	GGGCCAACACTGGAACAC	PAGE	200 bp	Linked marker	-	-	-	54
	Xgwm159-R	GCAGAAGCTTGTTGGTAGGC
Pm17	IAG95-F	AGCAACCAAACACACCCATC	Agarose gel	1150 bp	Linked marker	-	-	-	55
	IAG95-R	ATACTACGAACACACACCCC
Pm21	MBH1-F	GCCATTATAGTCAAGAGTGCACTAGCTGT	PAGE	330 bp	Diagnostic markers	+	-	+	39
	MBH1-R	AGCTCCTCTCGTTCTCCAATGCT
Pm24	GWM337-F	CCTCTTCCTCCCTCACTTAGC	PAGE	182 bp	Linked marker	-	-	-	56
	GWM337-R	TGCTAACTGGCCTTTGCC
	STS-Pm24-F	TATGGTGTCATTTAAGGCTGAG	PAGE	171 bp	Diagnostic markers	-	-	-	2
	STS-Pm24-R	TTTCTCACATCCTCATCAAACC
Pm33	GWM111-F	TCTGTAGGCTCTCTCCGACTG	PAGE	184 bp	Linked marker	-	-	-	57
	GWM111-R	ACCTGATCAGATCCCACTCG
Pm34	BARC144-F	GCGTTTTAGGTGGACGACATAGATAGA	PAGE	235 bp	Linked marker	-	-	-	58
	BARC144-R	GCGCCACGGGCATTTCTCATAC
Pm35	CFD26-F	TCAAGATCGTGCCAAATCAA	PAGE	268 bp	Linked marker	-	-	-	59
	CFD26-R	ACTCCAAGCTGAGCACGTTT
Pm38	csLV34-F	GTTGGTTAAGACTGGTGATGG	Agarose gel	150 bp	Linked marker	-	-	-	60
	csLV34-R	TGCTTGCTATTGCTGAATAGT
Pm39	csLV46G22-F	TCGACTTTGGAATGGAGTTGC	Agarose gel	520 bp	Linked marker	-	-	-	61
	csLV46G22-R	GGCGAAGATGCCATCATCCACCAG
Pm41	M171-F	CGGAAGAAGATTTCTCCACATA	PAGE	1068 bp	Linked marker	-	-	-	62
	M171-R	GCCGACCACTTGTCCACTT
	M160-F	GGCAAACTACTACTCTCTCCGTT	PAGE	679 bp	Linked marker	-	-	-
	M160-R	TTTTTAGCATCAGACATAAGCG
Pm42	GWM148-F	GTGAGGCAGCAAGAGAGAAA	PAGE	167 bp	Linked marker	-	-	-	63
	GWM148-R	CAAAGCTTGACTCAGACCAAA
Pm45	CFD80-F	ATAGGGGTTTTGAATCACTCC	PAGE	162 bp	Linked marker	-	-	-	64
	CFD80-R	TTGGATTTGCAGAGCCTTCT
Pm47	GWM46-F	GCACGTGAATGGATTGGAC	PAGE	179 bp	Linked marker	-	-	-	65
	GWM46-R	TGACCCAATAGTGGTGGTCA
Pm50	Xgwm294-F	GGATTGGAGTTAAGAGAGAACCG	PAGE	102 bp	Linked marker	-	-	-	66
	Xgwm294-R	GCAGAGTGATCAATGCCAGA
Pm52	ICSSL326-F	AAGATGCACTTACCCAAAAAC	PAGE	149 bp	Linked marker	-	+	-	67
	ICSSL 326-R	TGCTACATATAACTGCTGCTG
	ICSCL795-F	GTCAACCTCATCTTCTCCTG	PAGE	159 bp	Linked marker	-	+	-
	ICSCL795-R	AGATGCATATCACATTCACG
Pm55	5EST-237-F	GTTTATCAGGCGGTGCCATA	PAGE	730 bp	Linked marker	-	-	-	68
	5EST-237-R	GGACTTCTTGCTCCCCTTTC
Pm56	KU.962-F	GGACTTCCTTGTGGCTCAGG	PAGE	400 bp	Linked marker	-	-	-	69
	KU.962-R	TGTCAGGGCACCAGTGATAA
Pm58	Xsts24035-F	GCTGAGATAAACAACACCCTGACC	PAGE	118 bp	Linked marker	-	-	-	70
	Xsts24035-R	TGGAGTGCGTGAAAATCCCC
Pm59	Xmag1759-F	GTACGAGTATGGCAACAGC	PAGE	205 bp	Linked marker	-	-	-	71
	Xmag1759-R	CCAACTCTAGGGGCAGATG
	Xmag1714-F	ACGAACTGTATCACAACACCCA	PAGE	188 bp	Linked marker	-	-	-
	Xmag1714-R	TAAGCCGAGCATGTAGATGGA
Pm60	scaf13-6.30-F	TGGCAAGCTAAGATAGATTT	PAGE		Linked marker	-	-	-	72
	scaf13-6.30-R	GCGAGCTAGCTAGTTTGATG
Pm61	Xgwm160-F	TTCAATTCAGTCTTGGCTTGG	PAGE	196 bp	Linked marker	-	-	-	73
	Xgwm160-R	CTGCAGGAAAAAAAGTACACCC
	Xbarc52-F	GCGCCATCCATCAACCGTCATCGTCATA	PAGE	102 bp	Linked marker	-	-	-
	Xbarc52-R	GCGAGGAAGGCGGCCACCAGAATGA
Pm64	WGGBH1364	CCAAGAAATGGAGTGTTTGA	PAGE	160 bp	Linked marker	-	-	-	74
	WGGBH1364	CAATTATTGGGATCAACACC
Pm65	Xstars355-F	AGAATGGGTGGGCCTATACC	PAGE	304 bp	Linked marker	-	-	-	75
	Xstars355-R	GGGGAAAACGAGAGAGGAAC
	Xstars356-F	AAATACGAGAGGAGATAGTATGACG	PAGE	389 bp	Linked marker	-	-	-
	Xstars356-R	ACTAGTGGGCTGTGCTGCTT
Pm69	Pm69-uhw403F	GCTATCGCCATCTACCTATC	Agarose gel	549 bp	Diagnostic markers	-	-	-	8
	Pm69-uhw403R	ATAAACTCCCGAGATGCG
Leaf rust
Lr1	WR003-F	GGGACAGAGACCTTGGTGGA	Agarose gel	745 bp	Diagnostic markers	+	-	+	76
	WR003-R	GACGATGATGATTTGCTGCTGG
Lr9	J13/1	CCACACTACCCCAAAGAGACG	Agarose gel	620 bp	Linked marker	-	-	-	77
	J13/2	TCCTTTTATTCCGCACGCCGG
Lr10	STSLrk10-6-F	AAGATCAAGAGGTACCACTGC	Agarose gel	282 bp	Diagnostic markers	-	-	-	78
	STSLrk10-6-R	TGGAACCCGAGAAACCGTCC
Lr19	SCS265-F	GGCGGATAAGCAGAGCAGAG	Agarose gel	525 bp	Diagnostic markers	-	-	-	79
	SCS265-R	GGCGGATAAGTGGGTTATGG
	SCS253-F	GCTGGTTCCACAAAGCAAA	Agarose gel	760 bp	Diagnostic markers	-	-	-
	SCS253-R	GGCTGGTTCCTTAGATAGGTG
Lr20	STS638-L	ACAGCGATGAAGCAATGAAA	Agarose gel	636 bp	Diagnostic markers	-	-	-	80
	STS638-R	GTCCAGTTGGTTGATGGAAT
Lr24	J09/1	TCTAGTCTGTACATGGGGGC	Agarose gel	315 bp	Diagnostic markers	-	-	-	81
	J09/2	TGGCACATGAACTCCATACG
Lr26	w-secalin-F	ACCTTCCTCATCTTTGTCCT	Agarose gel	1100 bp	Diagnostic markers	-	-	-	82
	w-secalin-R	CCGATGCCTATACCACTACT
	Glu-B 3F	GGTACCAACAACAACAACCC	Agarose gel	750 bp	Diagnostic markers	-	-	-
	Glu-B 3R	GTTGCTGCTGAGGTTGGTTC
Lr34	csLv34F	GTTGGTTAAGACTGGTGATGG	Agarose gel	150 bp	Diagnostic markers	-	-	-	60
	csLv34R	TGCTTGCTATTGCTGAATAGT
Lr37	VENTRI	AGGGGCTACTGACCAAGGCT	Agarose gel	259 bp	Diagnostic markers	-	-	-	83
	UP LN2	TGCAGCTACAGCAGTATGTACACAAAA
Lr46	csLV46G22-F	TCGACTTTGGAATGGAGTTGC	Agarose gel	520 bp	Diagnostic markers	+	+	+	61
	csLV46G22-R	GGCGAAGATGCCATCATCCACCAG
Yellow rust
Yr1	GWM372-F	AATAGA GCCCTGGGACTGGG	Agarose gel	309 bp	Linked marker	-	-	-	84
	GWM372-R	GAAGGACGACATTCCACCTG
Yr5	Yr5STS-7	GTACAATTCACCTAGAGT	Agarose gel	478 bp	Linked marker	-	-	-	85
	Yr5STS-8	GCAAGTTTTCTCCCTATT
Yr9	H20-F	GTTGGAAGGGAGCTCGAGCTG	Agarose gel	1598 bp	Linked marker	-	-	-	86
	H20-R	GTTGGGCAGAAAGGTCGACATC
Yr10	SC200-F	CTGCAGAGTGACATCATACA	PAGE	543 bp	Linked marker	-	-	-	87
	SC200-R	TCGAACTAGTAGATGCTGGC
Yr15	UHW301-F	GTAGTGGCTCGTTCGGTGAT	Agarose gel	936 bp	Linked marker	-	-	-	88
	UHW301-R	TTTCGCATCCCACCCTACTG
	UHW302-F	CATCCATTCCTCCGACAAGT	Agarose gel	216 bp	Linked marker	-	-	-
	UHW302-R	CACTGCAATGCAAAAATGCT
Yr17	SC-372-F	ATGTCCGCCCTTCCACAACTC	Agarose gel	372 bp	Linked marker	-	-	-	89
	SC-372-R	CACTTGCCTATAAGCACAGAG
Yr18	csLV34-F	GTTGGTTAAGACTGGTGATGG	Agarose gel	150 bp	Linked marker	-	-	-	60
	csLV34-R	TGCTTGCTATTGCTGAATAGT
Yr24	Xgwm11-F	GGATAGTCAGACAATTCTTGTG	PAGE	213 bp	Linked marker	-	-	-	90
	Xgwm11-R	GTGAATTGTGTCTTGTATGCTTCC
Yr26	WE173-F	GGGACAAGGGGAGTTGAAGC	PAGE		Linked marker	+	-	+	91
	WE173-R	GAGAGTTCCAAGCAGAACAC
Yr29	csLV46G22-F	TCGACTTTGGAATGGAGTTGC	Agarose gel	520 bp	Linked marker	-	-	-	61
	csLV46G22-R	GGCGAAGATGCCATCATCCACCAG
Yr30	Xgwm533-F	GTTGCTTTAGGGGAAAAGCC	Agarose gel	316 bp	Linked marker	-	-	-	92
	Xgwm533-R	AAGGCGAATCAAACGGAATA
Yr41	Xgwm410-F	GCTTGAGACCGGCACAGT	PAGE	367 bp	Linked marker	-	-	-	93
	Xgwm410-R	CGAGACCTTGAGGGTCTAGA
	Xgwm374-F	ATAGTGTGTTGCATGCTGTGTG	PAGE	192 bp	Linked marker	-	-	-
	Xgwm374-R	TCTAATTAGCGTTGGCTGCC
Yr67	Xbarc182-F	CCATGGCCAACAGCTCAAGGTCTC	PAGE	110 bp	Linked marker	-	-	-	94
	Xbarc182-R	CGCAAAACCGCATCAGGGAAGCACCAAT
	Xcfa2040-F	TCAAATGATTTCAGGTAACCACTA	PAGE	242 bp	Linked marker	-	-	-
	Xcfa2040-R	TTCCTGATCCCACCAAACAT
YrSP	dp269-F	CTGCTGTCACCGCTCTCC	PAGE	198/209 bp	Linked marker	-	-	-	95
	dp269-R	AGTCACACGCCCTACTCTCC
Reduced height
Rht-B1b	BF-WR1-F	GGTAGGGAGGCGAGAGGCGAG	PAGE	237 bp	Linked marker	+	+	+	15
	BF-WR1-R	CATCCCCATGGCCATCTCGAGCTG
Rht-B1a	BF-MR1-F	GGTAGGGAGGCGAGAGGCGAG	PAGE	237 bp	Linked marker	-	-	-
	BF-MR1-R	CATCCCCATGGCCATCTCGAGCTA
Rht-D1b	DF-WR2-F	GGCAAGCAAAAGCTTCGCG	PAGE	264 bp	Linked marker	-	-	-
	DF-WR2-R	GGCCATCTCGAGCTGCAC
Rht-D1a	DF-MR2-F	CGCGCAATTATTGGCCAGAGATAG	PAGE	254 bp	Linked marker	+	+	+
	DF-MR2-R	CCCCATGGCCATCTCGAGCTGCTA
Rht8	gwm-261-F	CTCCCCTGTACGCCTAAGGC	PAGE	192 bp	Linked marker	+	-	+	96
	gwm-261-R	CTCGCGCTACTAGCCATTG
Drought stress
Dreb1	P18-F	CCCAACCCAAGTGATAATAATCT	PAGE	717 bp	Diagnostic markers	+	+	+	97
	P18-R	TTGTGCTCCTCATGGGTACTT
Dreb1	P20-F	TCGTCCCTCTTCTCGCTCCAT	PAGE	1193 bp	Diagnostic markers	+	+	+
	P20-R	GCGGTTGCCCCATTAGACATAG
Dreb1	P21-F	CGGAACCACTCCCTCCATCTC	PAGE	1113 bp	Diagnostic markers	+	+	+
	P21-R	CGGTTGCCCCATTAGACGTAA
Dreb1	P22-F	CTGGCACCTCCATTGCCGCT	PAGE	596 bp	Diagnostic markers	+	+	+
	P22-R	AGTACATGAACTCAACGCACAGGACAAC
Dreb1	P25-F	CTGGCACCTCCATTGCTGCC	PAGE	596 bp	Diagnostic markers	+	+	-
	P25-R	AGTACATGAACTCAACGCACAGGACAAC
Ta-CRT	DF/DR-F	GTGGGACTCAAACAAAGAAG	PAGE	633 bp/ 715 bp	Diagnostic markers	+	+	-	98
	DF/DR-R	TTAGAACTGAATGATGCATT
Pre-harvest Sprouting
TaAFP-Bb/TaAFP-Ba	AFPB-F	CTTCCTGAGAATTTGGCCGT	PAGE	203 bp/ 207 bp	Diagnostic markers	+	+	+	99
	AFPB-R	TGAGCTCGACCACCTCGTCG
Vp-1Bb/Vp-1Ba/Vp-1Bc	Vp1B3-F	TGCTCCTTTCCCAATTGG	PAGE	569 bp/ 532 bp/ 616 bp	Linked marker	+	-	+	19
	Vp1B3-R	ACCCTCCTGCAGCTCATTG
Vp-1Ba/Vp-1Bf	Vp1-b2-F	TGCTCCTTTCCCAATTGG	PAGE	532 bp/ 616 bp	Linked marker	+	+	+	20
	Vp1-b2-R	TGCTTCTCTTCTCTCACCAGTG
TaPHS1	barc57-F	GCGACCACCTCAGCCAACTTATTATGT	PAGE	252 bp	Linked marker	-	-	-	100
	barc57-R	GCGGGGAGGCACATTCATAGGAGT
Vernalization
Vrn-A1c	Intr1/A/F2	AGCCTCCACGGTTTGAAAGTAA	PAGE	1170 bp	Linked marker	-	-	-	46
	Intr/A/R3	AAGTAAGACAACACGAATGTGAGA
vrn-A1	Intr1/C/F	GCACTCCTAACCCACTAACC	PAGE	1068 bp	Linked marker	+	+	-	46
	Intr1/AB/R	TCATCCATCATCAAGGCAAA
	VRN1AF	GAAAGGAAAAATTCTGCTCG	PAGE	965 bp/ 876 bp/ 714 bp/ 734 bp	Linked marker	+	+	-	47
	VRN-INT1R	GCAGGAAATCGAAATCGAAG
Vrn-B1	Intr/B/F	CAAGTGGAACGGTTAGGACA	PAGE	709 bp	Linked marker	+	+	-	46
	Intr1/B/R3	CTCATGCCAAAAATTGAAGATGA
vrn-B1	Intr/B/F	CAAGTGGAACGGTTAGGACA	PAGE	1149 bp	Linked marker	-	-	-
	Intr1/B/R4	CAAATGAAAAGGAATGAGAGCA
Vrn-D1	Intr/D/F	GTTGTCTGCCTCATCAAATCC	PAGE	1671 bp	Linked marker	-	-	-
	Intr1/D/R3	GGTCACTGGTGGTCTGTGC
vrn-D1	Intr/D/F	GTTGTCTGCCTCATCAAATCC	PAGE	997 bp	Linked marker	+	+	+
	Intr1/D/R4	AAATGAAAAGGAACGAGAGCG
Vrn-B3	VRN4-B-INS-F	CATAATGCCAAGCCGGTGAGTAC	PAGE	1200 bp	Linked marker	+	+	+	47
	VRN4-B-INS-R	ATGTCTGCCAATTAGCTAGC
vrn-B3	VRN4-B-NOINS-F	ATGCTTTCGCTTGCCATCC	PAGE	1140 bp	Linked marker	-	-	-
	VRN4-B-NOINS-R	CTATCCCTACCGGCCATTAG
Wheat gluten subunit sites
By8	By8-F	TTAGCGCTAAGTGCCGTCT	Agarose gel	527 bp	Linked marker	-	-	-	101
	By8-R	TTGTCCTATTTGCTGCCCTT
Bx14	P5	AGGGGCAGGGAAGAAACACT	Agarose gel	407 bp	Linked marker	-	-	-	102
	P6	CCAGGCAACACAAATCCATG
Dx5	Dx5-F	CGTCCCTATAAAAGCCTAGC	Agarose gel	478 bp	Linked marker	-	-	-	103
	Dx5-R	AGTATGAAACCTGCTGCGGAC
Dy10	P3	GTTGGCCGGTCGGCTGCCATG	Agarose gel	576 bp	Linked marker	-	-	-	104
	P4	TGGAGAAGTTGGATAGTACC
Dy12	P3	GTTGGCCGGTCGGCTGCCATG	Agarose gel	612 bp	Linked marker	-	-	-
	P4	TGGAGAAGTTGGATAGTACC
Glu-A3a	LA1-F	AAACAGAATTATTAAAGCCGG	Agarose gel	529 bp	Diagnostic markers	-	-	-	105
	SA1-R	GGTTGTTGTTGTTGCAGCA
Glu-A3b	LA3-F	TTCAGATGCAGCCAAACAA	Agarose gel	894 bp	Diagnostic markers	-	-	-
	SA2-R	GCTGTGCTTGGATGATACTCTA
Glu-A3ac	LA1-F	AAACAGAATTATTAAAGCCGG	Agarose gel	573 bp	Diagnostic markers	-	-	-
	SA3-R	GTGGCTGTTGTGAAAACGA
Glu-A3d	LA3-F	TTCAGATGCAGCCAAACAA	Agarose gel	967 bp	Diagnostic markers	-	-	-
	SA4-R	TGGGGTTGGGAGACACATA
Glu-A3e	LA1-F	AAACAGAATTATTAAAGCCGG	Agarose gel	158 bp	Diagnostic markers	-	-	-
	SA5-R	GGCACAGACGAGGAAGGTT
Glu-A3f	LA1-F	AAACAGAATTATTAAAGCCGG	Agarose gel	552 bp	Diagnostic markers	-	-	-
	SA6-R	GCTGCTGCTGCTGTGTAAA
Glu-A3g	LA1-F	AAACAGAATTATTAAAGCCGG	Agarose gel	1345 bp	Diagnostic markers	-	-	-
	SA7-R	AAACAACGGTGATCCAACTAA
Glu-B3a	SB1-F	CACAAGCATCAAAACCAAGA	Agarose gel	1095 bp	Diagnostic markers	-	-	-	106
	SB1-R	TGGCACACTAGTGGTGGTC
Glu-B3b	SB2-F	ATCAGGTGTAAAAGTGATAG	Agarose gel	1570 bp	Diagnostic markers	+	+	-
	SB2-R	TGCTACATCGACATATCCA
Glu-B3c	SB3-F	CAAATGTTGCAGCAGAGA	Agarose gel	472 bp	Diagnostic markers	-	-	-
	SB3-R	CATATCCATCGACTAAACAAA
Glu-B3d	SB4-F	CACCATGAAGACCTTCCTCA	Agarose gel	662 bp	Diagnostic markers	-	-	-
	SB4-R	GTTGTTGCAGTAGAACTGGA
Glu-B3e	SB5-F	GACCTTCCTCATCTTCGCA	Agarose gel	669 bp	Diagnostic markers	-	-	-
	SB5-R	GCAAGACTTTGTGGCATT
Glu-B3fg	SB6-F	TATAGCTAGTGCAACCTACCAT	Agarose gel	812 bp	Diagnostic markers	-	-	-
	SB6-R	CAACTACTCTGCCACAACG
Glu-B3g	SB7-F	CCAAGAAATACTAGTTAACACTAGTC	Agarose gel	853 bp	Diagnostic markers	-	-	-
	SB7-R	GTTGGGGTTGGGAAACA
Glu-B3h	SB8-F	CCACCACAACAAACATTAA	Agarose gel	1022 bp	Diagnostic markers	-	-	-
	SB8-R	GTGGTGGTTCTATACAACGA
Glu-B3i	SB9-F	TATAGCTAGTGCAACCTACCAT	Agarose gel	621 bp	Diagnostic markers	-	-	-
	SB9-R	TGGTTGTTGCGGTATAATTT
Glu-B3bef	SB10-F	GCATCAACAACAAATAGTACTAGAA	Agarose gel	750 bp	Diagnostic markers	+	+	-
	SB10-R	GGCGGGTCACACATGACA
